# Supplementary material for: Effects of a Tailored Home-Based Exercise Program, “KidMove”, on Children with Cystic Fibrosis: A Quasi-Experimental Study
Source: Healthcare (Basel). 2024 Dec 24;13(1):4. doi: 10.3390/healthcare13010004 (PMC11719582; doi:10.3390/healthcare13010004)
Supplement: Supplementary file 1 [file healthcare-13-00004-s001.zip]

Archive with 1 entries (1 files):
- healthcare-3337515-supplementary.pdf
